# Supplementary material for: Synergistic Effect of QNZ, an Inhibitor of NF-κB Signaling, and Bone Morphogenetic Protein 2 on Osteogenic Differentiation in Mesenchymal Stem Cells through Fibroblast-Induced Yes-Associated Protein Activation
Source: Int J Mol Sci. 2023 Apr 22;24(9):7707. doi: 10.3390/ijms24097707 (PMC10178388; doi:10.3390/ijms24097707)
Supplement: Supplementary file 1 [file ijms-24-07707-s001.zip]

Archive with 1 entries (1 files):
- ijms-2308448-supplementary.pdf
